# Supplementary material for: The Influence of Increased Dairy Product Consumption, as Part of a Lifestyle Modification Intervention, on Diet Quality and Eating Patterns in Female Adolescents with Overweight/Obesity
Source: Children (Basel). 2022 Nov 6;9(11):1703. doi: 10.3390/children9111703 (PMC9688836; doi:10.3390/children9111703)
Supplement: Supplementary file 1 [file children-09-01703-s001.zip]

Archive with 3 entries (2 files):
- children-1974662-supplementary/
- children-1974662-supplementary/Consort Checklist - Supplementary Table S1 October 28.pdf
- children-1974662-supplementary/Consort Diagram - Supplementary Figure S1 .pdf
